# Supplementary material for: Investigating the Cytotoxic Effects of Artemisia absinthium Extract on Oral Carcinoma Cell Line
Source: Biomedicines. 2024 Nov 24;12(12):2674. doi: 10.3390/biomedicines12122674 (PMC11726897; doi:10.3390/biomedicines12122674)
Supplement: Supplementary file 1 [file biomedicines-12-02674-s001.zip]

Archive with 1 entries (1 files):
- biomedicines-3289841-supplementary.pdf
